# Supplementary material for: Virtual Screening of Artemisia annua Phytochemicals as Potential Inhibitors of SARS-CoV-2 Main Protease Enzyme
Source: Molecules. 2022 Nov 21;27(22):8103. doi: 10.3390/molecules27228103 (PMC9695405; doi:10.3390/molecules27228103)
Supplement: Supplementary file 1 [file molecules-27-08103-s001.zip]

Archive with 1 entries (1 files):
- molecules-1989454-supplementary.pdf
